# Supplementary material for: Exploring the factors affecting the implementation of tobacco and substance use interventions within a secondary school setting: a systematic review
Source: Implement Sci. 2017 Nov 14;12:130. doi: 10.1186/s13012-017-0659-8 (PMC5684739; doi:10.1186/s13012-017-0659-8)
Supplement: Additional file 1: — Data extraction worksheet. (XLSX 52 kb) [file 13012_2017_659_MOESM1_ESM.xlsx]

## Sheet: Sheet1
Study Reference	Type of Intervention	Study Design	Study Population	Implementation Measurement	Data Analysis	Key Results	Study Quality	Other
Author Year Title Location	Alcohol Substance Use Tobacco All/ Dual	Quan/ Qual Method	Age Role Other relevant characteristics	How has Implementation been measured? Outcome?	Method	Type of Analysis Key Results Additional Information	Tool Used Results of Quality Appraisal	Possible New Includes Background Papers
